# Supplementary material for: MPK6 Kinase Regulates Plasma Membrane H+-ATPase Activity in Cold Acclimation
Source: Int J Mol Sci. 2021 Jun 13;22(12):6338. doi: 10.3390/ijms22126338 (PMC8232009; doi:10.3390/ijms22126338)
Supplement: Supplementary file 1 [file ijms-22-06338-s001.zip]

Archive with 2 entries (2 files):
- Supp Fig S1-S3.pdf
- Supp Tables 1,2.pdf
